# Supplementary material for: Effects of Factors Influencing Scar Formation on the Scar Microbiome in Patients with Burns
Source: Int J Mol Sci. 2023 Nov 6;24(21):15991. doi: 10.3390/ijms242115991 (PMC10648024; doi:10.3390/ijms242115991)
Supplement: Supplementary file 1 [file ijms-24-15991-s001.zip]

Archive with 1 entries (1 files):
- ijms-2650766-supplementary.pdf
